# Supplementary material for: Correlation between Quality and Geographical Origins of Poria cocos Revealed by Qualitative Fingerprint Profiling and Quantitative Determination of Triterpenoid Acids
Source: Molecules. 2018 Aug 31;23(9):2200. doi: 10.3390/molecules23092200 (PMC6225149; doi:10.3390/molecules23092200)
Supplement: Supplementary file 1 [file molecules-23-02200-s001.zip]

Archive with 6 entries (5 files):
- Supplementary files/Figures S1.pdf
- Supplementary files/Supplementary Materials Tables.docx
- Supplementary files/Supplementary Materials Tables.docx.baiduyun.uploading.cfg
- Supplementary files/Supplementary Materials Tables_180813.docx.baiduyun.uploading.cfg
- Supplementary files/~$pplementary Materials Tables.docx
- Supplementary files/
